# Supplementary material for: Incorporation of Personal Single Nucleotide Polymorphism (SNP) Data into a National Level Electronic Health Record for Disease Risk Assessment, Part 2: The Incorporation of SNP into the National Health Information System of Turkey
Source: JMIR Med Inform. 2014 Aug 11;2(2):e17. doi: 10.2196/medinform.3555 (PMC4288069; doi:10.2196/medinform.3555)
Supplement: Supplementary file 1 [file medinform_v2i2e17_app1.xlsx]

## Sheet: Suppl_1
Chr	rs number	allele	17-SNP_Helfand	9-SNP_Helfand	5-SNP_Zheng	5-SNP_Salinas	4-SNP_Nam	3-SNP_Beuten
1	rs1819698	CT						X
1	rs1819698	TT						X
2	rs2710646	AA		X
2	rs721048	AA	X
3	rs10934853	AA	X
3	rs10934853	AC	X
5	rs2736098	TT	X
5	rs401681	CC	X
5	rs401681	CT	X
6	rs1800629	AA					X
6	rs1800629	AG					X
7	rs2348763	AA					X
8	rs1447295	AA	X	X	X	X	X
8	rs1447295	AC	X	X	X	X	X
8	rs16901979	AA	X	X	X
8	rs16901979	AC	X	X	X
8	rs16902094	AA	X
8	rs16902094	AG	X
8	rs445114	CT	X
8	rs445114	TT	X
8	rs6983267	GG	X	X	X	X
8	rs6983267	GT	X	X	X	X
8	rs6983561	AC			X	X
8	rs6983561	CC			X	X
10	rs10993994	TT	X	X
11	rs10896450	AG	X	X
11	rs10896450	GG	X	X
11	rs11228565	AA	X
11	rs11228565	AG	X
15	rs10459592	GT
15	rs10459592	TT
15	rs12439137	AG						X
15	rs12439137	GG						X
15	rs2470152	AA						X
15	rs2470152	AG						X
17	rs11649743	GG	X
17	rs1859962	GG	X	X	X	X	X
17	rs4430796	AA	X	X	X	X
17	rs4430796	AG	X	X
19	rs8102476	CC	X
19	rs8102476	CT	X
20	rs3787554	AA
20	rs3787554	AG
23(X)	rs5945572	AA	X	X
23(X)	rs5945572	AG	X	X
Family History			(+/-)	(-)	(+/-)	(+/-)	(-)	(-)
