# Supplementary material for: Incorporation of Personal Single Nucleotide Polymorphism (SNP) Data into a National Level Electronic Health Record for Disease Risk Assessment, Part 2: The Incorporation of SNP into the National Health Information System of Turkey
Source: JMIR Med Inform. 2014 Aug 11;2(2):e17. doi: 10.2196/medinform.3555 (PMC4288069; doi:10.2196/medinform.3555)
Supplement: Supplementary file 2 [file medinform_v2i2e17_app2.xlsx]

## Sheet: Suppl_2
Model Type	Model Name	Count of risk factors	Odds Ratio (CI)	Reference (PubMed ID)
Cumulative Model	17-SNP_Helfand (only SNP, without F/H)	0-4	1.00 (by definition)	20860009
		5	1.6 (0.4-6.3)
		6	1.0 (0.3-3.7)
		7	1.4 (0.4-4.9)
		8	1.4 (0.4-5.0)
		9	2.5 (0.7-8.9)
		10	3.1 (0.9-11.5)
		>10	10.6 (2.7-42.0)
	17-SNP_Helfand (with F/H)	0-5	1.00 (by definition)
		6	0.5 (0.2-1.3)
		7	1.6 (0.7-3.5)
		8	1.3 (0.6-2.8)
		9	1.7 (0.8-3.8)
		10	3.7 (1.6-8.4)
		>10	11.2 (4.3-29.2)
	9-SNP_Helfand (only SNP)	0-1	1.00 (by definition)	20620408
		2	1.46 (0.74-2.86)
		3	2.46 (1.29-4.66)
		4	3.05 (1.60-5.79)
		5	4.39 (2.24-8.61)
		>6	5.75 (2.50-13.24)
	5-SNP_Zheng (only SNP, without F/H)	0	1.00 (by definition)	18199855
		1	1.50 (CI: 1.18-1.92)
		2	1.96 (CI: 1.54-2.49)
		3	2.21 (CI: 1.70-2.89)
		4	4.47 (CI: 2.93-6.80)
		5	4.47 (CI: 2.93-6.80)
	5-SNP_Zheng (with F/H)	0	1.00 (by definition)
		1	1.62 (CI: 1.27-2.08)
		2	2.07 (CI: 1.62-2.64)
		3	2.71 (CI: 2.08-3.53)
		4	4.76 (CI: 3.31-6.84)
		5	9.46 (CI: 3.62-24.72)
		6	9.46 (CI: 3.62-24.72)
	5-SNP_Salinas (only SNP, without F/H)	0	1.00 (by definition)	19058137
		1	1.48 (1.09-2.01)
		2	1.88 (1.38-2.56)
		3	2.97 (2.08-4.26)
		>=4	3.36 (1.90-6.08)
	5-SNP_Salinas (with F/H)	0	1.00 (by definition)
		1	1.41 (1.02-1.97)
		2	2.25 (1.63-3.13)
		3	3.43 (2.40-4.94)
		4	3.65 (2.24-6.03)
		>=5	4.92 (1.58-18.53)
	4-SNP_Nam	0	1.00 (by definition)	19223501
		1	1.26 (1.0-1.6)
		2	1.61 (1.3-2.1)
		3	3.05 (2.0-4.6)
		4	3.81 (1.2-12.3)
	3-SNP_Beuten	0	1.00 (by definition)	19505920
		1	1.39 (1.0-1.9)
		2	1.56 (1.11-2.20)
		3	2.87 (1.64-5.02)
