# Supplementary material for: Incorporation of Personal Single Nucleotide Polymorphism (SNP) Data into a National Level Electronic Health Record for Disease Risk Assessment, Part 2: The Incorporation of SNP into the National Health Information System of Turkey
Source: JMIR Med Inform. 2014 Aug 11;2(2):e17. doi: 10.2196/medinform.3555 (PMC4288069; doi:10.2196/medinform.3555)
Supplement: Supplementary file 3 [file medinform_v2i2e17_app3.xlsx]

## Sheet: Suppl_3
Branch_id	rs11720239	rs2999081	rs2811518	rs4793790	rs2811415	rs6798749	rs463967	rs693913	rs585513	rs2960482	rs2103869	rs3774796	rs1496306	rs7838995	rs7845891	rs6549458	rs9857492	rs2132528	rs17571004	rs2811388	rs569072	rs11079162	rs10420793	rs6992847	rs12797573	rs9643617	rs4921943	rs4384231	rs4147525	rs4680416	rs6779266	rs9462806	rs279878
1	rs11720239-AA	rs2999081-CT	rs2811518-CT	rs4793790-TT
2	rs11720239-AA	rs2999081-CT	rs2811518-CT	rs4793790-CC
3	rs11720239-AA	rs2999081-CC	rs2811518-TT	rs4793790-TT	rs2811415-AG	rs6798749-GG	rs463967-AG
4	rs11720239-AA	rs2999081-CC	rs2811518-TT	rs4793790-TT	rs2811415-AG	rs6798749-GG	rs463967-GG	rs693913-CC	rs585513-CT
5	rs11720239-AA	rs2999081-CC	rs2811518-TT	rs4793790-TT	rs2811415-GG	rs6798749-GG	rs463967-AA	rs693913-TT	rs585513-CC	rs2960482-TT	rs2103869-GG	rs3774796-TT	rs1496306-GG	rs7838995-AA	rs7845891-AA	rs6549458-TT	rs9857492-AA	rs2132528-AA	rs17571004-CT	rs2811388-GG	rs569072-CC	rs11079162-AA	rs10420793-AA	rs6992847-AA	rs12797573-TT	rs9643617-AA	rs4921943-CT
6	rs11720239-AA	rs2999081-CC	rs2811518-TT	rs4793790-TT	rs2811415-GG	rs6798749-GG	rs463967-AA	rs693913-TT	rs585513-CC	rs2960482-TT	rs2103869-GG	rs3774796-TT	rs1496306-GG	rs7838995-AA	rs7845891-AA	rs6549458-TT	rs9857492-AA	rs2132528-AA	rs17571004-CT	rs2811388-GG	rs569072-CC	rs11079162-AA	rs10420793-AG
7	rs11720239-AA	rs2999081-CC	rs2811518-TT	rs4793790-TT	rs2811415-GG	rs6798749-GG	rs463967-AA	rs693913-TT	rs585513-CC	rs2960482-TT	rs2103869-GG	rs3774796-CT
8	rs11720239-AA	rs2999081-CC	rs2811518-TT	rs4793790-TT	rs2811415-GG	rs6798749-GG	rs463967-AA	rs693913-CC	rs585513-TT
9	rs11720239-AA	rs2999081-CC	rs2811518-TT	rs4793790-TT	rs2811415-GG	rs6798749-GG	rs463967-AA	rs693913-CC	rs585513-CT	rs2960482-TT	rs2103869-GG	rs3774796-TT	rs1496306-GG	rs7838995-AA	rs7845891-AA	rs6549458-TT	rs9857492-AA	rs2132528-AA	rs17571004-CT	rs2811388-GG	rs569072-CT	rs11079162-AA	rs10420793-AA	rs6992847-AA	rs12797573-CT	rs9643617-AA	rs4921943-CT
10	rs11720239-AA	rs2999081-CC	rs2811518-TT	rs4793790-TT	rs2811415-GG	rs6798749-GG	rs463967-AA	rs693913-CC	rs585513-CT	rs2960482-TT	rs2103869-GG	rs3774796-TT	rs1496306-GG	rs7838995-AA	rs7845891-AA	rs6549458-TT	rs9857492-AA	rs2132528-AA	rs17571004-CC
11	rs11720239-AA	rs2999081-CC	rs2811518-TT	rs4793790-TT	rs2811415-GG	rs6798749-GG	rs463967-AA	rs693913-CC	rs585513-CT	rs2960482-TT	rs2103869-GG	rs3774796-TT	rs1496306-GG	rs7838995-AA	rs7845891-AA	rs6549458-GT
12	rs11720239-AA	rs2999081-CC	rs2811518-TT	rs4793790-TT	rs2811415-GG	rs6798749-GG	rs463967-AA	rs693913-CC	rs585513-CT	rs2960482-TT	rs2103869-GG	rs3774796-TT	rs1496306-GG	rs7838995-AA	rs7845891-AC
13	rs11720239-AA	rs2999081-CC	rs2811518-TT	rs4793790-TT	rs2811415-GG	rs6798749-GG	rs463967-AA	rs693913-CC	rs585513-CT	rs2960482-CT
14	rs11720239-AA	rs2999081-CC	rs2811518-TT	rs4793790-TT	rs2811415-GG	rs6798749-GG	rs463967-AA	rs693913-CC	rs585513-CC	rs2960482-TT	rs2103869-GG	rs3774796-TT	rs1496306-GG	rs7838995-AA	rs7845891-AA	rs6549458-TT	rs9857492-AA	rs2132528-AA	rs17571004-TT
15	rs11720239-AA	rs2999081-CC	rs2811518-TT	rs4793790-TT	rs2811415-GG	rs6798749-GG	rs463967-AA	rs693913-CC	rs585513-CC	rs2960482-TT	rs2103869-GG	rs3774796-TT	rs1496306-GG	rs7838995-AA	rs7845891-AA	rs6549458-TT	rs9857492-AA	rs2132528-AA	rs17571004-CT	rs2811388-GG	rs569072-CC	rs11079162-AA	rs10420793-AA	rs6992847-AA	rs12797573-TT	rs9643617-AA	rs4921943-CC	rs4384231-CT
16	rs11720239-AA	rs2999081-CC	rs2811518-TT	rs4793790-TT	rs2811415-GG	rs6798749-GG	rs463967-AA	rs693913-CC	rs585513-CC	rs2960482-TT	rs2103869-GG	rs3774796-TT	rs1496306-GG	rs7838995-AA	rs7845891-AA	rs6549458-GT
17	rs11720239-AA	rs2999081-CC	rs2811518-TT	rs4793790-TT	rs2811415-GG	rs6798749-GG	rs463967-AA	rs693913-CC	rs585513-CC	rs2960482-TT	rs2103869-GG	rs3774796-CT
18	rs11720239-AA	rs2999081-CC	rs2811518-TT	rs4793790-TT	rs2811415-GG	rs6798749-GG	rs463967-AA	rs693913-CC	rs585513-CC	rs2960482-CT	rs2103869-GG	rs3774796-TT	rs1496306-AG	rs7838995-AG	rs7845891-AC	rs6549458-TT	rs9857492-AA	rs2132528-AG	rs17571004-TT	rs2811388-GG	rs569072-CC	rs11079162-AA	rs10420793-AA
19	rs11720239-AA	rs2999081-CC	rs2811518-TT	rs4793790-TT	rs2811415-GG	rs6798749-GG	rs463967-AA	rs693913-CC	rs585513-CC	rs2960482-CT	rs2103869-GG	rs3774796-TT	rs1496306-AG	rs7838995-AG	rs7845891-AC	rs6549458-TT	rs9857492-AA	rs2132528-AG	rs17571004-TT	rs2811388-GG	rs569072-CC	rs11079162-AG
20	rs11720239-AA	rs2999081-CC	rs2811518-TT	rs4793790-TT	rs2811415-GG	rs6798749-GG	rs463967-AA	rs693913-CC	rs585513-CC	rs2960482-CT	rs2103869-GG	rs3774796-TT	rs1496306-AG	rs7838995-AG	rs7845891-AC	rs6549458-TT	rs9857492-AA	rs2132528-AG	rs17571004-CT
21	rs11720239-AA	rs2999081-CC	rs2811518-TT	rs4793790-TT	rs2811415-GG	rs6798749-GG	rs463967-AA	rs693913-CC	rs585513-CC	rs2960482-CT	rs2103869-GG	rs3774796-TT	rs1496306-AG	rs7838995-AG	rs7845891-AC	rs6549458-GG
22	rs11720239-AA	rs2999081-CC	rs2811518-TT	rs4793790-TT	rs2811415-GG	rs6798749-GG	rs463967-AG	rs693913-TT	rs585513-CT	rs2960482-TT	rs2103869-GG	rs3774796-TT	rs1496306-GG	rs7838995-AA	rs7845891-AA
23	rs11720239-AA	rs2999081-CC	rs2811518-TT	rs4793790-TT	rs2811415-GG	rs6798749-GG	rs463967-AG	rs693913-TT	rs585513-CT	rs2960482-CT
24	rs11720239-AA	rs2999081-CC	rs2811518-TT	rs4793790-TT	rs2811415-GG	rs6798749-GG	rs463967-AG	rs693913-TT	rs585513-CT	rs2960482-CC
25	rs11720239-AA	rs2999081-CC	rs2811518-TT	rs4793790-TT	rs2811415-GG	rs6798749-GG	rs463967-AG	rs693913-TT	rs585513-CC	rs2960482-TT	rs2103869-AG	rs3774796-TT	rs1496306-GG	rs7838995-AA	rs7845891-AA	rs6549458-TT	rs9857492-AA	rs2132528-AA	rs17571004-TT
26	rs11720239-AA	rs2999081-CC	rs2811518-TT	rs4793790-TT	rs2811415-GG	rs6798749-GG	rs463967-AG	rs693913-TT	rs585513-CC	rs2960482-TT	rs2103869-GG	rs3774796-TT	rs1496306-GG	rs7838995-AA	rs7845891-AA	rs6549458-TT	rs9857492-AA	rs2132528-AA	rs17571004-TT	rs2811388-GG	rs569072-CC	rs11079162-AA	rs10420793-AA
27	rs11720239-AA	rs2999081-CC	rs2811518-TT	rs4793790-TT	rs2811415-GG	rs6798749-GG	rs463967-AG	rs693913-TT	rs585513-CC	rs2960482-TT	rs2103869-GG	rs3774796-TT	rs1496306-GG	rs7838995-AA	rs7845891-AA	rs6549458-TT	rs9857492-AA	rs2132528-AA	rs17571004-CT
28	rs11720239-AA	rs2999081-CC	rs2811518-TT	rs4793790-TT	rs2811415-GG	rs6798749-GG	rs463967-AG	rs693913-TT	rs585513-CC	rs2960482-TT	rs2103869-GG	rs3774796-TT	rs1496306-GG	rs7838995-AA	rs7845891-AA	rs6549458-TT	rs9857492-AA	rs2132528-AA	rs17571004-CC
29	rs11720239-AA	rs2999081-CC	rs2811518-TT	rs4793790-TT	rs2811415-GG	rs6798749-GG	rs463967-AG	rs693913-TT	rs585513-CC	rs2960482-TT	rs2103869-GG	rs3774796-TT	rs1496306-GG	rs7838995-AA	rs7845891-AA	rs6549458-GT
30	rs11720239-AA	rs2999081-CC	rs2811518-TT	rs4793790-TT	rs2811415-GG	rs6798749-GG	rs463967-AG	rs693913-TT	rs585513-CC	rs2960482-CT
31	rs11720239-AA	rs2999081-CC	rs2811518-TT	rs4793790-TT	rs2811415-GG	rs6798749-GG	rs463967-AG	rs693913-CC	rs585513-CT	rs2960482-TT	rs2103869-GG	rs3774796-TT	rs1496306-GG	rs7838995-AA	rs7845891-AA	rs6549458-TT	rs9857492-AA	rs2132528-AA	rs17571004-TT
32	rs11720239-AA	rs2999081-CC	rs2811518-TT	rs4793790-TT	rs2811415-GG	rs6798749-GG	rs463967-AG	rs693913-CC	rs585513-CT	rs2960482-TT	rs2103869-GG	rs3774796-TT	rs1496306-GG	rs7838995-AA	rs7845891-AA	rs6549458-TT	rs9857492-AA	rs2132528-AA	rs17571004-CT	rs2811388-GG	rs569072-CT	rs11079162-AA	rs10420793-AA	rs6992847-AA	rs12797573-TT
33	rs11720239-AA	rs2999081-CC	rs2811518-TT	rs4793790-TT	rs2811415-GG	rs6798749-GG	rs463967-AG	rs693913-CC	rs585513-CT	rs2960482-TT	rs2103869-GG	rs3774796-TT	rs1496306-GG	rs7838995-AA	rs7845891-AA	rs6549458-TT	rs9857492-AA	rs2132528-AA	rs17571004-CT	rs2811388-GG	rs569072-CT	rs11079162-AA	rs10420793-AA	rs6992847-AA	rs12797573-CT	rs9643617-AA	rs4921943-CC	rs4384231-TT
34	rs11720239-AA	rs2999081-CC	rs2811518-TT	rs4793790-TT	rs2811415-GG	rs6798749-GG	rs463967-AG	rs693913-CC	rs585513-CT	rs2960482-TT	rs2103869-GG	rs3774796-TT	rs1496306-GG	rs7838995-AA	rs7845891-AA	rs6549458-TT	rs9857492-AA	rs2132528-AA	rs17571004-CT	rs2811388-GG	rs569072-CT	rs11079162-AA	rs10420793-AA	rs6992847-AA	rs12797573-CT	rs9643617-AA	rs4921943-CC	rs4384231-CC	rs4147525-AA	rs4680416-CT
35	rs11720239-AA	rs2999081-CC	rs2811518-TT	rs4793790-TT	rs2811415-GG	rs6798749-GG	rs463967-AG	rs693913-CC	rs585513-CT	rs2960482-TT	rs2103869-GG	rs3774796-TT	rs1496306-GG	rs7838995-AA	rs7845891-AA	rs6549458-GT	rs9857492-AA	rs2132528-AA	rs17571004-TT
36	rs11720239-AA	rs2999081-CC	rs2811518-TT	rs4793790-TT	rs2811415-GG	rs6798749-GG	rs463967-AG	rs693913-CC	rs585513-CT	rs2960482-TT	rs2103869-GG	rs3774796-TT	rs1496306-GG	rs7838995-AA	rs7845891-AC
37	rs11720239-AA	rs2999081-CC	rs2811518-TT	rs4793790-TT	rs2811415-GG	rs6798749-GG	rs463967-AG	rs693913-CC	rs585513-CT	rs2960482-TT	rs2103869-GG	rs3774796-CT
38	rs11720239-AA	rs2999081-CC	rs2811518-TT	rs4793790-TT	rs2811415-GG	rs6798749-GG	rs463967-AG	rs693913-CC	rs585513-CT	rs2960482-CT
39	rs11720239-AA	rs2999081-CC	rs2811518-TT	rs4793790-TT	rs2811415-GG	rs6798749-GG	rs463967-AG	rs693913-CC	rs585513-CT	rs2960482-CC
40	rs11720239-AA	rs2999081-CC	rs2811518-TT	rs4793790-TT	rs2811415-GG	rs6798749-GG	rs463967-AG	rs693913-CC	rs585513-CC	rs2960482-TT	rs2103869-GG	rs3774796-TT	rs1496306-GG	rs7838995-AA	rs7845891-AA	rs6549458-TT	rs9857492-AA	rs2132528-AA	rs17571004-CT	rs2811388-GG	rs569072-CC	rs11079162-AA	rs10420793-AA	rs6992847-AA	rs12797573-TT	rs9643617-AA	rs4921943-CT
41	rs11720239-AA	rs2999081-CC	rs2811518-TT	rs4793790-TT	rs2811415-GG	rs6798749-GG	rs463967-AG	rs693913-CC	rs585513-CC	rs2960482-TT	rs2103869-GG	rs3774796-TT	rs1496306-GG	rs7838995-AA	rs7845891-AA	rs6549458-TT	rs9857492-AA	rs2132528-AA	rs17571004-CT	rs2811388-GG	rs569072-CC	rs11079162-AA	rs10420793-AA	rs6992847-AA	rs12797573-TT	rs9643617-AA	rs4921943-CC
42	rs11720239-AA	rs2999081-CC	rs2811518-TT	rs4793790-TT	rs2811415-GG	rs6798749-GG	rs463967-AG	rs693913-CC	rs585513-CC	rs2960482-TT	rs2103869-GG	rs3774796-TT	rs1496306-GG	rs7838995-AA	rs7845891-AA	rs6549458-TT	rs9857492-AA	rs2132528-AA	rs17571004-CT	rs2811388-GG	rs569072-CC	rs11079162-AA	rs10420793-AG	rs6992847-AA	rs12797573-TT	rs9643617-AA	rs4921943-CC	rs4384231-CC	rs4147525-AA	rs4680416-CC	rs6779266-CC	rs9462806-AA
43	rs11720239-AA	rs2999081-CC	rs2811518-TT	rs4793790-TT	rs2811415-GG	rs6798749-GG	rs463967-AG	rs693913-CC	rs585513-CC	rs2960482-TT	rs2103869-GG	rs3774796-TT	rs1496306-GG	rs7838995-AA	rs7845891-AA	rs6549458-TT	rs9857492-AA	rs2132528-AA	rs17571004-CC	rs2811388-GG	rs569072-CC	rs11079162-AA	rs10420793-AG	rs6992847-AA	rs12797573-TT	rs9643617-AA	rs4921943-CT	rs4384231-CC
44	rs11720239-AA	rs2999081-CC	rs2811518-TT	rs4793790-TT	rs2811415-GG	rs6798749-GG	rs463967-AG	rs693913-CC	rs585513-CC	rs2960482-TT	rs2103869-GG	rs3774796-TT	rs1496306-GG	rs7838995-AA	rs7845891-AA	rs6549458-GT
45	rs11720239-AA	rs2999081-CC	rs2811518-TT	rs4793790-TT	rs2811415-GG	rs6798749-GG	rs463967-AG	rs693913-CC	rs585513-CC	rs2960482-TT	rs2103869-GG	rs3774796-TT	rs1496306-GG	rs7838995-AA	rs7845891-AC	rs6549458-GT
46	rs11720239-AA	rs2999081-CC	rs2811518-TT	rs4793790-TT	rs2811415-GG	rs6798749-GG	rs463967-AG	rs693913-CC	rs585513-CC	rs2960482-CT	rs2103869-GG	rs3774796-TT	rs1496306-AG	rs7838995-AA
47	rs11720239-AA	rs2999081-CC	rs2811518-TT	rs4793790-TT	rs2811415-GG	rs6798749-GG	rs463967-AG	rs693913-CC	rs585513-CC	rs2960482-CT	rs2103869-GG	rs3774796-TT	rs1496306-AG	rs7838995-AG	rs7845891-AC	rs6549458-TT
48	rs11720239-AA	rs2999081-CC	rs2811518-TT	rs4793790-TT	rs2811415-GG	rs6798749-GG	rs463967-AG	rs693913-CC	rs585513-CC	rs2960482-CT	rs2103869-GG	rs3774796-TT	rs1496306-AG	rs7838995-AG	rs7845891-CC
49	rs11720239-AA	rs2999081-CC	rs2811518-TT	rs4793790-TT	rs2811415-GG	rs6798749-GG	rs463967-AG	rs693913-CC	rs585513-CC	rs2960482-CC
50	rs11720239-AA	rs2999081-CC	rs2811518-TT	rs4793790-TT	rs2811415-GG	rs6798749-GG	rs463967-GG	rs693913-TT	rs585513-CT
51	rs11720239-AA	rs2999081-CC	rs2811518-TT	rs4793790-TT	rs2811415-GG	rs6798749-GG	rs463967-GG	rs693913-TT	rs585513-CC	rs2960482-TT	rs2103869-GG	rs3774796-TT	rs1496306-GG	rs7838995-AA	rs7845891-AA	rs6549458-TT	rs9857492-AA	rs2132528-AA	rs17571004-TT
52	rs11720239-AA	rs2999081-CC	rs2811518-TT	rs4793790-TT	rs2811415-GG	rs6798749-GG	rs463967-GG	rs693913-TT	rs585513-CC	rs2960482-TT	rs2103869-GG	rs3774796-TT	rs1496306-GG	rs7838995-AA	rs7845891-AA	rs6549458-GT
53	rs11720239-AA	rs2999081-CC	rs2811518-TT	rs4793790-TT	rs2811415-GG	rs6798749-GG	rs463967-GG	rs693913-TT	rs585513-CC	rs2960482-CT	rs2103869-GG	rs3774796-TT	rs1496306-AG	rs7838995-AG	rs7845891-AC	rs6549458-GT
54	rs11720239-AA	rs2999081-CC	rs2811518-TT	rs4793790-TT	rs2811415-GG	rs6798749-GG	rs463967-GG	rs693913-CC	rs585513-TT	rs2960482-TT
55	rs11720239-AA	rs2999081-CC	rs2811518-TT	rs4793790-TT	rs2811415-GG	rs6798749-GG	rs463967-GG	rs693913-CC	rs585513-CT	rs2960482-TT	rs2103869-GG	rs3774796-TT	rs1496306-GG	rs7838995-AA	rs7845891-AA
56	rs11720239-AA	rs2999081-CC	rs2811518-TT	rs4793790-TT	rs2811415-GG	rs6798749-GG	rs463967-GG	rs693913-CC	rs585513-CT	rs2960482-CT	rs2103869-GG	rs3774796-TT	rs1496306-AG	rs7838995-AG	rs7845891-AC	rs6549458-TT	rs9857492-AA	rs2132528-AG	rs17571004-TT	rs2811388-GG	rs569072-CC
57	rs11720239-AA	rs2999081-CC	rs2811518-TT	rs4793790-TT	rs2811415-GG	rs6798749-GG	rs463967-GG	rs693913-CC	rs585513-CT	rs2960482-CT	rs2103869-GG	rs3774796-TT	rs1496306-AG	rs7838995-AG	rs7845891-AC	rs6549458-TT	rs9857492-AA	rs2132528-AG	rs17571004-CT
58	rs11720239-AA	rs2999081-CC	rs2811518-TT	rs4793790-TT	rs2811415-GG	rs6798749-GG	rs463967-GG	rs693913-CC	rs585513-CT	rs2960482-CT	rs2103869-GG	rs3774796-TT	rs1496306-AG	rs7838995-AG	rs7845891-AC	rs6549458-TT	rs9857492-AA	rs2132528-AG	rs17571004-CC
59	rs11720239-AA	rs2999081-CC	rs2811518-TT	rs4793790-TT	rs2811415-GG	rs6798749-GG	rs463967-GG	rs693913-CC	rs585513-CT	rs2960482-CT	rs2103869-GG	rs3774796-CT
60	rs11720239-AA	rs2999081-CC	rs2811518-TT	rs4793790-TT	rs2811415-GG	rs6798749-GG	rs463967-GG	rs693913-CC	rs585513-CC	rs2960482-TT	rs2103869-GG	rs3774796-TT	rs1496306-GG	rs7838995-AA	rs7845891-AA	rs6549458-TT	rs9857492-AA	rs2132528-AA	rs17571004-TT	rs2811388-GG	rs569072-CC	rs11079162-AA	rs10420793-AA
61	rs11720239-AA	rs2999081-CC	rs2811518-TT	rs4793790-TT	rs2811415-GG	rs6798749-GG	rs463967-GG	rs693913-CC	rs585513-CC	rs2960482-TT	rs2103869-GG	rs3774796-TT	rs1496306-GG	rs7838995-AA	rs7845891-AA	rs6549458-TT	rs9857492-AA	rs2132528-AA	rs17571004-TT	rs2811388-GG	rs569072-CC	rs11079162-AA	rs10420793-AG	rs6992847-AA	rs12797573-TT	rs9643617-AA	rs4921943-CT
62	rs11720239-AA	rs2999081-CC	rs2811518-TT	rs4793790-TT	rs2811415-GG	rs6798749-GG	rs463967-GG	rs693913-CC	rs585513-CC	rs2960482-TT	rs2103869-GG	rs3774796-TT	rs1496306-GG	rs7838995-AA	rs7845891-AA	rs6549458-TT	rs9857492-AA	rs2132528-AA	rs17571004-TT	rs2811388-GG	rs569072-CC	rs11079162-AA	rs10420793-AG	rs6992847-AA	rs12797573-TT	rs9643617-AA	rs4921943-CC
63	rs11720239-AA	rs2999081-CC	rs2811518-TT	rs4793790-TT	rs2811415-GG	rs6798749-GG	rs463967-GG	rs693913-CC	rs585513-CC	rs2960482-TT	rs2103869-GG	rs3774796-TT	rs1496306-GG	rs7838995-AA	rs7845891-AA	rs6549458-TT	rs9857492-AA	rs2132528-AA	rs17571004-TT	rs2811388-GG	rs569072-CC	rs11079162-AA	rs10420793-GG
64	rs11720239-AA	rs2999081-CC	rs2811518-TT	rs4793790-TT	rs2811415-GG	rs6798749-GG	rs463967-GG	rs693913-CC	rs585513-CC	rs2960482-TT	rs2103869-GG	rs3774796-TT	rs1496306-GG	rs7838995-AA	rs7845891-AA	rs6549458-TT	rs9857492-AA	rs2132528-AA	rs17571004-CT
65	rs11720239-AA	rs2999081-CC	rs2811518-TT	rs4793790-TT	rs2811415-GG	rs6798749-GG	rs463967-GG	rs693913-CC	rs585513-CC	rs2960482-TT	rs2103869-GG	rs3774796-TT	rs1496306-GG	rs7838995-AA	rs7845891-AA	rs6549458-TT	rs9857492-AA	rs2132528-AA	rs17571004-CC
66	rs11720239-AA	rs2999081-CC	rs2811518-TT	rs4793790-TT	rs2811415-GG	rs6798749-GG	rs463967-GG	rs693913-CC	rs585513-CC	rs2960482-TT	rs2103869-GG	rs3774796-TT	rs1496306-GG	rs7838995-AA	rs7845891-AA	rs6549458-GT	rs9857492-AA	rs2132528-AA	rs17571004-CT	rs2811388-GG	rs569072-CC	rs11079162-AA	rs10420793-AA	rs6992847-AA	rs12797573-CT
67	rs11720239-AA	rs2999081-CC	rs2811518-TT	rs4793790-TT	rs2811415-GG	rs6798749-GG	rs463967-GG	rs693913-CC	rs585513-CC	rs2960482-TT	rs2103869-GG	rs3774796-TT	rs1496306-GG	rs7838995-AA	rs7845891-AA	rs6549458-GG	rs9857492-AA	rs2132528-AA	rs17571004-CT
68	rs11720239-AA	rs2999081-CC	rs2811518-TT	rs4793790-TT	rs2811415-GG	rs6798749-GG	rs463967-GG	rs693913-CC	rs585513-CC	rs2960482-TT	rs2103869-GG	rs3774796-CT
69	rs11720239-AA	rs2999081-CC	rs2811518-TT	rs4793790-TT	rs2811415-GG	rs6798749-GG	rs463967-GG	rs693913-CC	rs585513-CC	rs2960482-CT	rs2103869-GG	rs3774796-TT	rs1496306-AG	rs7838995-AG	rs7845891-AC	rs6549458-TT	rs9857492-AA	rs2132528-AG	rs17571004-CT	rs2811388-GG	rs569072-CC	rs11079162-AA	rs10420793-AA
70	rs11720239-AA	rs2999081-CC	rs2811518-TT	rs4793790-TT	rs2811415-GG	rs6798749-GG	rs463967-GG	rs693913-CC	rs585513-CC	rs2960482-CT	rs2103869-GG	rs3774796-TT	rs1496306-AG	rs7838995-AG	rs7845891-AC	rs6549458-TT	rs9857492-AA	rs2132528-AG	rs17571004-CT	rs2811388-GG	rs569072-CC	rs11079162-AA	rs10420793-AG
71	rs11720239-AA	rs2999081-CC	rs2811518-TT	rs4793790-TT	rs2811415-GG	rs6798749-GG	rs463967-GG	rs693913-CC	rs585513-CC	rs2960482-CC
72	rs11720239-AA	rs2999081-CC	rs2811518-TT	rs4793790-CT	rs2811415-AG	rs6798749-GG	rs463967-AA
73	rs11720239-AA	rs2999081-CC	rs2811518-TT	rs4793790-CT	rs2811415-AG	rs6798749-GG	rs463967-AG
74	rs11720239-AA	rs2999081-CC	rs2811518-TT	rs4793790-CT	rs2811415-AG	rs6798749-GG	rs463967-GG	rs693913-CC	rs585513-CC
75	rs11720239-AA	rs2999081-CC	rs2811518-TT	rs4793790-CT	rs2811415-GG	rs6798749-GG	rs463967-AA	rs693913-TT	rs585513-TT	rs2960482-CT	rs2103869-GG	rs3774796-TT	rs1496306-AG	rs7838995-AG	rs7845891-AC	rs6549458-TT	rs9857492-AA	rs2132528-AG	rs17571004-TT
76	rs11720239-AA	rs2999081-CC	rs2811518-TT	rs4793790-CT	rs2811415-GG	rs6798749-GG	rs463967-AA	rs693913-TT	rs585513-CT	rs2960482-CT	rs2103869-GG	rs3774796-TT	rs1496306-AG	rs7838995-AG	rs7845891-AC	rs6549458-TT	rs9857492-AA	rs2132528-AG	rs17571004-TT
77	rs11720239-AA	rs2999081-CC	rs2811518-TT	rs4793790-CT	rs2811415-GG	rs6798749-GG	rs463967-AA	rs693913-TT	rs585513-CT	rs2960482-CT	rs2103869-GG	rs3774796-TT	rs1496306-AG	rs7838995-AG	rs7845891-AC	rs6549458-GT
78	rs11720239-AA	rs2999081-CC	rs2811518-TT	rs4793790-CT	rs2811415-GG	rs6798749-GG	rs463967-AA	rs693913-TT	rs585513-CC	rs2960482-TT
79	rs11720239-AA	rs2999081-CC	rs2811518-TT	rs4793790-CT	rs2811415-GG	rs6798749-GG	rs463967-AA	rs693913-CC	rs585513-TT	rs2960482-TT	rs2103869-GG	rs3774796-TT	rs1496306-GG	rs7838995-AA	rs7845891-AA	rs6549458-TT	rs9857492-AA	rs2132528-AA	rs17571004-CT	rs2811388-GG	rs569072-TT	rs11079162-AG	rs10420793-AG
80	rs11720239-AA	rs2999081-CC	rs2811518-TT	rs4793790-CT	rs2811415-GG	rs6798749-GG	rs463967-AA	rs693913-CC	rs585513-CT	rs2960482-TT	rs2103869-GG	rs3774796-TT	rs1496306-GG	rs7838995-AA	rs7845891-AA	rs6549458-TT	rs9857492-AA	rs2132528-AA	rs17571004-TT
81	rs11720239-AA	rs2999081-CC	rs2811518-TT	rs4793790-CT	rs2811415-GG	rs6798749-GG	rs463967-AA	rs693913-CC	rs585513-CT	rs2960482-TT	rs2103869-GG	rs3774796-TT	rs1496306-GG	rs7838995-AA	rs7845891-AA	rs6549458-TT	rs9857492-AA	rs2132528-AA	rs17571004-CT	rs2811388-GG	rs569072-CT	rs11079162-AG	rs10420793-AA	rs6992847-AA	rs12797573-CT	rs9643617-AA	rs4921943-CT
82	rs11720239-AA	rs2999081-CC	rs2811518-TT	rs4793790-CT	rs2811415-GG	rs6798749-GG	rs463967-AA	rs693913-CC	rs585513-CT	rs2960482-TT	rs2103869-GG	rs3774796-TT	rs1496306-GG	rs7838995-AA	rs7845891-AA	rs6549458-TT	rs9857492-AA	rs2132528-AA	rs17571004-CC
83	rs11720239-AA	rs2999081-CC	rs2811518-TT	rs4793790-CT	rs2811415-GG	rs6798749-GG	rs463967-AA	rs693913-CC	rs585513-CT	rs2960482-TT	rs2103869-GG	rs3774796-CT
84	rs11720239-AA	rs2999081-CC	rs2811518-TT	rs4793790-CT	rs2811415-GG	rs6798749-GG	rs463967-AA	rs693913-CC	rs585513-CC	rs2960482-TT	rs2103869-GG	rs3774796-TT	rs1496306-GG	rs7838995-AA	rs7845891-AA	rs6549458-TT	rs9857492-AA	rs2132528-AA	rs17571004-TT	rs2811388-GG	rs569072-CC	rs11079162-AG	rs10420793-AG
85	rs11720239-AA	rs2999081-CC	rs2811518-TT	rs4793790-CT	rs2811415-GG	rs6798749-GG	rs463967-AA	rs693913-CC	rs585513-CC	rs2960482-TT	rs2103869-GG	rs3774796-TT	rs1496306-GG	rs7838995-AA	rs7845891-AA	rs6549458-TT	rs9857492-AA	rs2132528-AA	rs17571004-CT
86	rs11720239-AA	rs2999081-CC	rs2811518-TT	rs4793790-CT	rs2811415-GG	rs6798749-GG	rs463967-AA	rs693913-CC	rs585513-CC	rs2960482-TT	rs2103869-GG	rs3774796-TT	rs1496306-GG	rs7838995-AA	rs7845891-AA	rs6549458-TT	rs9857492-AA	rs2132528-AA	rs17571004-CC	rs2811388-GG	rs569072-CC	rs11079162-AG	rs10420793-AA	rs6992847-AA	rs12797573-TT	rs9643617-AA	rs4921943-CC	rs4384231-CT
87	rs11720239-AA	rs2999081-CC	rs2811518-TT	rs4793790-CT	rs2811415-GG	rs6798749-GG	rs463967-AA	rs693913-CC	rs585513-CC	rs2960482-TT	rs2103869-GG	rs3774796-TT	rs1496306-GG	rs7838995-AA	rs7845891-AC
88	rs11720239-AA	rs2999081-CC	rs2811518-TT	rs4793790-CT	rs2811415-GG	rs6798749-GG	rs463967-AA	rs693913-CC	rs585513-CC	rs2960482-CT	rs2103869-GG	rs3774796-TT	rs1496306-AG
89	rs11720239-AA	rs2999081-CC	rs2811518-TT	rs4793790-CT	rs2811415-GG	rs6798749-GG	rs463967-AG	rs693913-TT	rs585513-TT
90	rs11720239-AA	rs2999081-CC	rs2811518-TT	rs4793790-CT	rs2811415-GG	rs6798749-GG	rs463967-AG	rs693913-TT	rs585513-CT	rs2960482-TT	rs2103869-AG
91	rs11720239-AA	rs2999081-CC	rs2811518-TT	rs4793790-CT	rs2811415-GG	rs6798749-GG	rs463967-AG	rs693913-TT	rs585513-CT	rs2960482-TT	rs2103869-GG	rs3774796-TT	rs1496306-GG	rs7838995-AA	rs7845891-AA	rs6549458-TT	rs9857492-AA	rs2132528-AA	rs17571004-CT
92	rs11720239-AA	rs2999081-CC	rs2811518-TT	rs4793790-CT	rs2811415-GG	rs6798749-GG	rs463967-AG	rs693913-TT	rs585513-CT	rs2960482-CT
93	rs11720239-AA	rs2999081-CC	rs2811518-TT	rs4793790-CT	rs2811415-GG	rs6798749-GG	rs463967-AG	rs693913-TT	rs585513-CC
94	rs11720239-AA	rs2999081-CC	rs2811518-TT	rs4793790-CT	rs2811415-GG	rs6798749-GG	rs463967-AG	rs693913-CC	rs585513-TT
95	rs11720239-AA	rs2999081-CC	rs2811518-TT	rs4793790-CT	rs2811415-GG	rs6798749-GG	rs463967-AG	rs693913-CC	rs585513-CT	rs2960482-TT	rs2103869-GG	rs3774796-TT	rs1496306-GG	rs7838995-AA	rs7845891-AA	rs6549458-TT	rs9857492-AA	rs2132528-AA	rs17571004-TT
96	rs11720239-AA	rs2999081-CC	rs2811518-TT	rs4793790-CT	rs2811415-GG	rs6798749-GG	rs463967-AG	rs693913-CC	rs585513-CT	rs2960482-TT	rs2103869-GG	rs3774796-TT	rs1496306-GG	rs7838995-AA	rs7845891-AA	rs6549458-TT	rs9857492-AA	rs2132528-AA	rs17571004-CT	rs2811388-GG	rs569072-CT	rs11079162-AG	rs10420793-AA	rs6992847-AA	rs12797573-CT	rs9643617-AA	rs4921943-CC	rs4384231-CT	rs4147525-AG
97	rs11720239-AA	rs2999081-CC	rs2811518-TT	rs4793790-CT	rs2811415-GG	rs6798749-GG	rs463967-AG	rs693913-CC	rs585513-CT	rs2960482-TT	rs2103869-GG	rs3774796-TT	rs1496306-GG	rs7838995-AA	rs7845891-AA	rs6549458-TT	rs9857492-AA	rs2132528-AA	rs17571004-CT	rs2811388-GG	rs569072-CT	rs11079162-AG	rs10420793-AA	rs6992847-AA	rs12797573-CT	rs9643617-AA	rs4921943-CC	rs4384231-CC
98	rs11720239-AA	rs2999081-CC	rs2811518-TT	rs4793790-CT	rs2811415-GG	rs6798749-GG	rs463967-AG	rs693913-CC	rs585513-CT	rs2960482-TT	rs2103869-GG	rs3774796-TT	rs1496306-GG	rs7838995-AA	rs7845891-AA	rs6549458-TT	rs9857492-AA	rs2132528-AA	rs17571004-CC
99	rs11720239-AA	rs2999081-CC	rs2811518-TT	rs4793790-CT	rs2811415-GG	rs6798749-GG	rs463967-AG	rs693913-CC	rs585513-CT	rs2960482-CT
100	rs11720239-AA	rs2999081-CC	rs2811518-TT	rs4793790-CT	rs2811415-GG	rs6798749-GG	rs463967-AG	rs693913-CC	rs585513-CC	rs2960482-TT	rs2103869-AG
101	rs11720239-AA	rs2999081-CC	rs2811518-TT	rs4793790-CT	rs2811415-GG	rs6798749-GG	rs463967-AG	rs693913-CC	rs585513-CC	rs2960482-TT	rs2103869-GG	rs3774796-TT	rs1496306-GG	rs7838995-AA	rs7845891-AA	rs6549458-TT	rs9857492-AA	rs2132528-AA
102	rs11720239-AA	rs2999081-CC	rs2811518-TT	rs4793790-CT	rs2811415-GG	rs6798749-GG	rs463967-AG	rs693913-CC	rs585513-CC	rs2960482-TT	rs2103869-GG	rs3774796-TT	rs1496306-GG	rs7838995-AA	rs7845891-AA	rs6549458-GT	rs9857492-AA	rs2132528-AA	rs17571004-TT
103	rs11720239-AA	rs2999081-CC	rs2811518-TT	rs4793790-CT	rs2811415-GG	rs6798749-GG	rs463967-AG	rs693913-CC	rs585513-CC	rs2960482-CT	rs2103869-GG	rs3774796-TT	rs1496306-AG	rs7838995-AG	rs7845891-AC	rs6549458-TT	rs9857492-AA	rs2132528-AG	rs17571004-TT	rs2811388-GG	rs569072-CC	rs11079162-AG	rs10420793-AA	rs6992847-AG	rs12797573-TT	rs9643617-AG	rs4921943-CC
104	rs11720239-AA	rs2999081-CC	rs2811518-TT	rs4793790-CT	rs2811415-GG	rs6798749-GG	rs463967-AG	rs693913-CC	rs585513-CC	rs2960482-CT	rs2103869-GG	rs3774796-TT	rs1496306-AG	rs7838995-AG	rs7845891-AC	rs6549458-TT	rs9857492-AA	rs2132528-AG	rs17571004-TT	rs2811388-GG	rs569072-CC	rs11079162-AG	rs10420793-AG	rs6992847-AG	rs12797573-TT	rs9643617-AG	rs4921943-CC
105	rs11720239-AA	rs2999081-CC	rs2811518-TT	rs4793790-CT	rs2811415-GG	rs6798749-GG	rs463967-AG	rs693913-CC	rs585513-CC	rs2960482-CT	rs2103869-GG	rs3774796-TT	rs1496306-AG	rs7838995-AG	rs7845891-AC	rs6549458-TT	rs9857492-AA	rs2132528-AG	rs17571004-TT	rs2811388-GG	rs569072-CC	rs11079162-AG	rs10420793-AG	rs6992847-AG	rs12797573-CT
106	rs11720239-AA	rs2999081-CC	rs2811518-TT	rs4793790-CT	rs2811415-GG	rs6798749-GG	rs463967-AG	rs693913-CC	rs585513-CC	rs2960482-CT	rs2103869-GG	rs3774796-TT	rs1496306-AG	rs7838995-AG	rs7845891-AC	rs6549458-TT	rs9857492-AA	rs2132528-AG	rs17571004-CT
107	rs11720239-AA	rs2999081-CC	rs2811518-TT	rs4793790-CT	rs2811415-GG	rs6798749-GG	rs463967-AG	rs693913-CC	rs585513-CC	rs2960482-CT	rs2103869-GG	rs3774796-TT	rs1496306-AG	rs7838995-AG	rs7845891-AC	rs6549458-GT
108	rs11720239-AA	rs2999081-CC	rs2811518-TT	rs4793790-CT	rs2811415-GG	rs6798749-GG	rs463967-GG	rs693913-TT	rs585513-CT
109	rs11720239-AA	rs2999081-CC	rs2811518-TT	rs4793790-CT	rs2811415-GG	rs6798749-GG	rs463967-GG	rs693913-TT	rs585513-CC	rs2960482-TT	rs2103869-GG	rs3774796-TT	rs1496306-GG	rs7838995-AA	rs7845891-AA	rs6549458-GT	rs9857492-AA	rs2132528-AA	rs17571004-TT	rs2811388-GG	rs569072-CC	rs11079162-AG	rs10420793-AG	rs6992847-AA	rs12797573-TT	rs9643617-AA	rs4921943-CC
110	rs11720239-AA	rs2999081-CC	rs2811518-TT	rs4793790-CT	rs2811415-GG	rs6798749-GG	rs463967-GG	rs693913-TT	rs585513-CC	rs2960482-CT
111	rs11720239-AA	rs2999081-CC	rs2811518-TT	rs4793790-CT	rs2811415-GG	rs6798749-GG	rs463967-GG	rs693913-CC	rs585513-TT
112	rs11720239-AA	rs2999081-CC	rs2811518-TT	rs4793790-CT	rs2811415-GG	rs6798749-GG	rs463967-GG	rs693913-CC	rs585513-CT	rs2960482-TT
113	rs11720239-AA	rs2999081-CC	rs2811518-TT	rs4793790-CT	rs2811415-GG	rs6798749-GG	rs463967-GG	rs693913-CC	rs585513-CT	rs2960482-CT	rs2103869-GG	rs3774796-TT	rs1496306-AG	rs7838995-AG	rs7845891-AC	rs6549458-GT
114	rs11720239-AA	rs2999081-CC	rs2811518-TT	rs4793790-CT	rs2811415-GG	rs6798749-GG	rs463967-GG	rs693913-CC	rs585513-CT	rs2960482-CT	rs2103869-GG	rs3774796-TT	rs1496306-AG	rs7838995-AG	rs7845891-AC	rs6549458-GG
115	rs11720239-AA	rs2999081-CC	rs2811518-TT	rs4793790-CT	rs2811415-GG	rs6798749-GG	rs463967-GG	rs693913-CC	rs585513-CC	rs2960482-TT	rs2103869-AG	rs3774796-TT	rs1496306-GG	rs7838995-AA	rs7845891-AA	rs6549458-TT
116	rs11720239-AA	rs2999081-CC	rs2811518-TT	rs4793790-CT	rs2811415-GG	rs6798749-GG	rs463967-GG	rs693913-CC	rs585513-CC	rs2960482-TT	rs2103869-GG	rs3774796-TT	rs1496306-GG	rs7838995-AA	rs7845891-AA	rs6549458-TT	rs9857492-AA	rs2132528-AA	rs17571004-TT
117	rs11720239-AA	rs2999081-CC	rs2811518-TT	rs4793790-CT	rs2811415-GG	rs6798749-GG	rs463967-GG	rs693913-CC	rs585513-CC	rs2960482-TT	rs2103869-GG	rs3774796-TT	rs1496306-GG	rs7838995-AA	rs7845891-AA	rs6549458-TT	rs9857492-AA	rs2132528-AA	rs17571004-CT
118	rs11720239-AA	rs2999081-CC	rs2811518-TT	rs4793790-CT	rs2811415-GG	rs6798749-GG	rs463967-GG	rs693913-CC	rs585513-CC	rs2960482-TT	rs2103869-GG	rs3774796-TT	rs1496306-GG	rs7838995-AA	rs7845891-AA	rs6549458-GT	rs9857492-AA	rs2132528-AA	rs17571004-TT	rs2811388-GG	rs569072-CC	rs11079162-AG
119	rs11720239-AA	rs2999081-CC	rs2811518-TT	rs4793790-CT	rs2811415-GG	rs6798749-GG	rs463967-GG	rs693913-CC	rs585513-CC	rs2960482-TT	rs2103869-GG	rs3774796-CT
120	rs11720239-AA	rs2999081-CC	rs2811518-TT	rs4793790-CT	rs2811415-GG	rs6798749-GG	rs463967-GG	rs693913-CC	rs585513-CC	rs2960482-CT	rs2103869-GG	rs3774796-TT	rs1496306-AG	rs7838995-AG	rs7845891-AC	rs6549458-TT	rs9857492-AA	rs2132528-AG	rs17571004-TT	rs2811388-GG	rs569072-CC	rs11079162-AG	rs10420793-AG
121	rs11720239-AA	rs2999081-CC	rs2811518-TT	rs4793790-CT	rs2811415-GG	rs6798749-GG	rs463967-GG	rs693913-CC	rs585513-CC	rs2960482-CT	rs2103869-GG	rs3774796-CT
122	rs11720239-AA	rs2999081-CC	rs2811518-TT	rs4793790-CC	rs2811415-GG	rs6798749-GG	rs463967-AA	rs693913-CC	rs585513-CT
123	rs11720239-AA	rs2999081-CC	rs2811518-TT	rs4793790-CC	rs2811415-GG	rs6798749-GG	rs463967-AA	rs693913-CC	rs585513-CC	rs2960482-TT	rs2103869-GG	rs3774796-CC
124	rs11720239-AA	rs2999081-CC	rs2811518-TT	rs4793790-CC	rs2811415-GG	rs6798749-GG	rs463967-AA	rs693913-CC	rs585513-CC	rs2960482-CT	rs2103869-GG	rs3774796-TT	rs1496306-AG	rs7838995-AG	rs7845891-AC	rs6549458-TT	rs9857492-AA	rs2132528-AG	rs17571004-CT
125	rs11720239-AA	rs2999081-CC	rs2811518-TT	rs4793790-CC	rs2811415-GG	rs6798749-GG	rs463967-AA	rs693913-CC	rs585513-CC	rs2960482-CT	rs2103869-GG	rs3774796-TT	rs1496306-AG	rs7838995-AG	rs7845891-AC	rs6549458-TT	rs9857492-AA	rs2132528-AG	rs17571004-CC	rs2811388-GG	rs569072-CC	rs11079162-AG
126	rs11720239-AA	rs2999081-CC	rs2811518-TT	rs4793790-CC	rs2811415-GG	rs6798749-GG	rs463967-AA	rs693913-CC	rs585513-CC	rs2960482-CT	rs2103869-GG	rs3774796-TT	rs1496306-AG	rs7838995-AG	rs7845891-AC	rs6549458-TT	rs9857492-AA	rs2132528-AG	rs17571004-CC	rs2811388-GG	rs569072-CC	rs11079162-GG	rs10420793-AA
127	rs11720239-AA	rs2999081-CC	rs2811518-TT	rs4793790-CC	rs2811415-GG	rs6798749-GG	rs463967-AG	rs693913-TT	rs585513-CT	rs2960482-TT	rs2103869-GG	rs3774796-TT	rs1496306-GG	rs7838995-AA	rs7845891-AA	rs6549458-GT
128	rs11720239-AA	rs2999081-CC	rs2811518-TT	rs4793790-CC	rs2811415-GG	rs6798749-GG	rs463967-AG	rs693913-TT	rs585513-CT	rs2960482-CT	rs2103869-GG	rs3774796-TT	rs1496306-AG	rs7838995-AG	rs7845891-AC	rs6549458-TT	rs9857492-AA	rs2132528-AG	rs17571004-TT
129	rs11720239-AA	rs2999081-CC	rs2811518-TT	rs4793790-CC	rs2811415-GG	rs6798749-GG	rs463967-AG	rs693913-TT	rs585513-CC	rs2960482-TT	rs2103869-GG	rs3774796-TT	rs1496306-GG	rs7838995-AA	rs7845891-AA	rs6549458-TT	rs9857492-AA	rs2132528-AA	rs17571004-CC	rs2811388-GG	rs569072-CC	rs11079162-GG	rs10420793-AA	rs6992847-AA	rs12797573-TT	rs9643617-AA	rs4921943-CC	rs4384231-CC	rs4147525-GG	rs4680416-CC	rs6779266-CC	rs9462806-AA	rs279878-TT
130	rs11720239-AA	rs2999081-CC	rs2811518-TT	rs4793790-CC	rs2811415-GG	rs6798749-GG	rs463967-AG	rs693913-CC	rs585513-TT
131	rs11720239-AA	rs2999081-CC	rs2811518-TT	rs4793790-CC	rs2811415-GG	rs6798749-GG	rs463967-AG	rs693913-CC	rs585513-CT	rs2960482-CT
132	rs11720239-AA	rs2999081-CC	rs2811518-TT	rs4793790-CC	rs2811415-GG	rs6798749-GG	rs463967-AG	rs693913-CC	rs585513-CT	rs2960482-CC
133	rs11720239-AA	rs2999081-CC	rs2811518-TT	rs4793790-CC	rs2811415-GG	rs6798749-GG	rs463967-AG	rs693913-CC	rs585513-CC	rs2960482-TT	rs2103869-GG	rs3774796-TT	rs1496306-GG	rs7838995-AA	rs7845891-AA	rs6549458-TT	rs9857492-AA	rs2132528-AA	rs17571004-CC
134	rs11720239-AA	rs2999081-CC	rs2811518-TT	rs4793790-CC	rs2811415-GG	rs6798749-GG	rs463967-AG	rs693913-CC	rs585513-CC	rs2960482-TT	rs2103869-GG	rs3774796-CT
135	rs11720239-AA	rs2999081-CC	rs2811518-TT	rs4793790-CC	rs2811415-GG	rs6798749-GG	rs463967-GG
136	rs11720239-AG	rs2999081-CT	rs2811518-TT	rs4793790-CT	rs2811415-AG	rs6798749-GG	rs463967-GG	rs693913-TT
137	rs11720239-AG	rs2999081-CT	rs2811518-CT	rs4793790-TT	rs2811415-AA
138	rs11720239-AG	rs2999081-CT	rs2811518-CT	rs4793790-TT	rs2811415-AG	rs6798749-AG	rs463967-AA	rs693913-CC	rs585513-CT	rs2960482-TT	rs2103869-GG	rs3774796-CT	rs1496306-GG	rs7838995-AA	rs7845891-AA	rs6549458-TT	rs9857492-AG	rs2132528-AA	rs17571004-TT
139	rs11720239-AG	rs2999081-CT	rs2811518-CT	rs4793790-TT	rs2811415-AG	rs6798749-AG	rs463967-AG	rs693913-CC	rs585513-CC	rs2960482-TT
140	rs11720239-AG	rs2999081-CT	rs2811518-CT	rs4793790-TT	rs2811415-AG	rs6798749-AG	rs463967-GG	rs693913-TT
141	rs11720239-AG	rs2999081-CT	rs2811518-CT	rs4793790-TT	rs2811415-AG	rs6798749-AG	rs463967-GG	rs693913-CC	rs585513-CC	rs2960482-TT	rs2103869-GG	rs3774796-CT	rs1496306-GG	rs7838995-AA	rs7845891-AA	rs6549458-TT	rs9857492-AG	rs2132528-AA	rs17571004-TT
142	rs11720239-AG	rs2999081-CT	rs2811518-CT	rs4793790-TT	rs2811415-AG	rs6798749-AG	rs463967-GG	rs693913-CC	rs585513-CC	rs2960482-TT	rs2103869-GG	rs3774796-CT	rs1496306-GG	rs7838995-AA	rs7845891-AA	rs6549458-GT
143	rs11720239-AG	rs2999081-CT	rs2811518-CT	rs4793790-TT	rs2811415-AG	rs6798749-GG
144	rs11720239-AG	rs2999081-CT	rs2811518-CT	rs4793790-CT	rs2811415-AG	rs6798749-AG	rs463967-AA
145	rs11720239-AG	rs2999081-CT	rs2811518-CT	rs4793790-CT	rs2811415-AG	rs6798749-AG	rs463967-AG	rs693913-TT	rs585513-CT	rs2960482-CT	rs2103869-GG	rs3774796-CT	rs1496306-GG
146	rs11720239-AG	rs2999081-CT	rs2811518-CT	rs4793790-CT	rs2811415-AG	rs6798749-AG	rs463967-AG	rs693913-TT	rs585513-CC
147	rs11720239-AG	rs2999081-CT	rs2811518-CT	rs4793790-CT	rs2811415-AG	rs6798749-AG	rs463967-AG	rs693913-CC	rs585513-CT
148	rs11720239-AG	rs2999081-CT	rs2811518-CT	rs4793790-CT	rs2811415-AG	rs6798749-AG	rs463967-GG	rs693913-TT
149	rs11720239-AG	rs2999081-CT	rs2811518-CT	rs4793790-CT	rs2811415-AG	rs6798749-AG	rs463967-GG	rs693913-CC	rs585513-CT
150	rs11720239-AG	rs2999081-CT	rs2811518-CT	rs4793790-CT	rs2811415-AG	rs6798749-GG
151	rs11720239-AG	rs2999081-CT	rs2811518-CT	rs4793790-CC	rs2811415-AG	rs6798749-AG	rs463967-AG	rs693913-CC
152	rs11720239-AG	rs2999081-CT	rs2811518-CT	rs4793790-CC	rs2811415-AG	rs6798749-AG	rs463967-GG
153	rs11720239-AG	rs2999081-CC
154	rs11720239-GG	rs2999081-TT
