# Supplementary material for: Incorporation of Personal Single Nucleotide Polymorphism (SNP) Data into a National Level Electronic Health Record for Disease Risk Assessment, Part 2: The Incorporation of SNP into the National Health Information System of Turkey
Source: JMIR Med Inform. 2014 Aug 11;2(2):e17. doi: 10.2196/medinform.3555 (PMC4288069; doi:10.2196/medinform.3555)
Supplement: Supplementary file 4 [file medinform_v2i2e17_app4.xlsx]

## Sheet: Suppl_4
Branch_id
1	BMI<= 22.5	rs11729739-TT
2	22.5<BMI<=24.9	rs17701543-AG
3	22.5<BMI<=24.9	rs17701543-GG	rs9848588-AG
4	22.5<BMI<=24.9	rs17701543-GG	rs9848588-GG	rs964130-AA	rs10195113-AG
5	22.5<BMI<=24.9	rs17701543-GG	rs9848588-GG	rs964130-AA	rs10195113-GG	rs1433369-CT
6	22.5<BMI<=24.9	rs17701543-GG	rs9848588-GG	rs964130-AA	rs10195113-GG	rs1433369-CC	rs12733054-CT
7	22.5<BMI<=24.9	rs17701543-GG	rs9848588-GG	rs964130-AA	rs10195113-GG	rs1433369-CC	rs12733054-CC	rs17375010-CT
8	22.5<BMI<=24.9	rs17701543-GG	rs9848588-GG	rs964130-AA	rs10195113-GG	rs1433369-CC	rs12733054-CC	rs17375010-CC	rs766045-AG	Alcohol=none
9	22.5<BMI<=24.9	rs17701543-GG	rs9848588-GG	rs964130-AG
10	24.9<BMI<=29.9	smoking=none	rs12201462-CT
11	24.9<BMI<=29.9	smoking=none	rs12201462-CC	rs4908656-AA	rs9462806-AA	rs1974562-AG
12	24.9<BMI<=29.9	smoking=none	rs12201462-CC	rs4908656-AA	rs9462806-AG
13	24.9<BMI<=29.9	smoking=none	rs12201462-CC	rs4908656-AC
14	24.9<BMI<=29.9	smoking<5 years	rs10954845-AA	rs6997228-AA
15	24.9<BMI<=29.9	5 years<=smoking<10 years	rs10745253-AG
16	24.9<BMI<=29.9	10 years<=smoking<20 years	rs12980509-CT
17	24.9<BMI<=29.9	10 years<=smoking<20 years	rs12980509-CC	rs2296370-AA
18	24.9<BMI<=29.9	10 years<=smoking<20 years	rs12980509-CC	rs2296370-AG
19	24.9<BMI<=29.9	20 years<=smoking<30 years	rs7843255-AA
20	24.9<BMI<=29.9	20 years<=smoking<30 years	rs7843255-GG
21	24.9<BMI<=29.9	30 years<=smoking	rs2194505-CT
22	24.9<BMI	rs10517581-AA	rs2103869-GG	rs10788555-GG	rs7067548-AA	rs17001078-TT	rs918285-TT
23	24.9<BMI	rs10517581-AG	rs9462806-AG
	BMI: Body mass index
	Alcohol: Alcohol drinks per day. grams per day of alcohol consumption (12 grams=1 drink)
	Smoking: Number of packs of cigarettes smoked per day times the number of years smoked
